# Supplementary material for: Long-term psychological and neurological outcomes among people with a history of non-malignant meningioma in the UK Biobank cohort
Source: Neurooncol Adv. 2025 Jun 5;7(1):vdaf105. doi: 10.1093/noajnl/vdaf105 (PMC12284636; doi:10.1093/noajnl/vdaf105)
Supplement: vdaf105_suppl_Supplementary_Materials [file vdaf105_suppl_supplementary_materials.xlsx]

## Sheet: ST1
Supplementary Table 1. Administrative data linkages for the UK Biobank cohort by country and data source.
Country	Hospital	Cancer	Vital statistics	Primary Care
England	Hospital Episode Statistics (HES) Admitted Patient Care (APC)	National Cancer Registration Analysis Service (NCRAS)	NHS Digital	TPP & Vision systems (n~ 185,000)
Scotland	General Acute Inpatient and Day Case – Scottish Morbidity Record (SMR01)	Scottish Cancer Registry and Intelligence Service (SCRIS)	NHS Central Register	EMIS/Vision systems (n~27,000)
Wales	Patient Episode Database for Wales (PEDW) Admitted Patient Care (APC)	National Cancer Registry for Wales (NCRW)	NHS Digital	EMIS/Vision (n~21,000)

## Sheet: ST2
Supplementary Table 2. Sensitivity analyses using different approaches
Outcome	Meningioma case type	Outcome type	Latency	n	O	%	E	SIR	LCI	UCI	95% CI
Epilepsy	Incident	First after diagnosis	6 months	467	31		1.64	18.88	13.28	26.85	(13.3, 26.9)
	Incident	First ever	6 months	443	28		1.56	17.93	12.38	25.96	(12.4, 26.0)
	Incident	First after diagnosis	None	477	35		1.81	19.36	13.9	26.97	(13.9, 27.0)
	Prevalent & Incident	First after diagnosis	6 months	732	85		6.54	12.99	10.5	16.07	(10.5, 16.1)
Limb Weakness	Incident	First after diagnosis	6 months	467	23		5.69	4.04	2.685	6.08	(2.7, 6.1)
	Incident	First ever	6 months	437	22		5.4	4.078	2.685	6.193	(2.7, 6.2)
	Incident	First after diagnosis	None	471	32		6.11	5.235	3.702	7.402	(3.7, 7.4)
	Prevalent & Incident	First after diagnosis	6 months	727	46		13.49	3.41	2.554	4.553	(2.6, 4.6)
Depression	Incident	First after diagnosis	6 months	467	25		10.74	2.328	1.573	3.445	(1.6, 3.4)
	Incident	First ever	6 months	431	23		10.15	2.265	1.505	3.409	(1.5, 3.4)
	Incident	First after diagnosis	None	475	30		11.86	2.53	1.769	3.619	(1.8, 3.6)
	Prevalent & Incident	First after diagnosis	6 months	732	53		24.47	1.862	1.422	2.437	(1.4, 2.4)
Anxiety	Incident	First after diagnosis	6 months	467	24		8.81	2.726	1.827	4.066	(1.8, 4.1)
	Incident	First ever	6 months	443	23		8.41	2.734	1.817	4.115	(1.8, 4.1)
	Incident	First after diagnosis	None	475	30		9.62	3.117	2.179	4.458	(2.2, 4.5)
	Prevalent & Incident	First after diagnosis	6 months	733	45		21.06	2.137	1.595	2.862	(1.6, 2.9)
Cognitive issues	Incident	First after diagnosis	6 months	467	19		4.32	4.394	2.803	6.889	(2.8, 6.9)
	Incident	First ever	6 months	446	19		4.19	4.53	2.89	7.102	(2.9, 7.1)
	Incident	First after diagnosis	None	474	29		4.66	6.222	4.324	8.954	(4.3, 9.0)
	Prevalent & Incident	First after diagnosis	6 months	731	35		9.88	3.542	2.543	4.934	(2.5, 4.9)
Headache	Incident	First after diagnosis	6 months	467	13		4.28	3.038	1.764	5.232	(1.8, 5.2)
	Incident	First ever	6 months	426	13		3.91	3.327	1.932	5.729	(1.9, 5.7)
	Incident	First after diagnosis	None	476	22		4.61	4.772	3.142	7.247	(3.1, 7.2)
	Prevalent & Incident	First after diagnosis	6 months	725	35		14.84	2.358	1.693	3.284	(1.7, 3.3)
Fatigue	Incident	First after diagnosis	6 months	467	15		4.1	3.654	2.203	6.062	(2.2, 6.1)
	Incident	First ever	6 months	455	15		4.39	3.418	2.06	5.669	(2.1, 5.7)
	Incident	First after diagnosis	None	481	20		4.89	4.088	2.637	6.336	(2.6, 6.3)
	Prevalent & Incident	First after diagnosis	6 months	740	31		10.65	2.911	2.047	4.14	(2.0, 4.1)
Hearing loss	Incident	First after diagnosis	6 months	467	17		4.97	3.418	2.125	5.499	(2.1, 5.5)
	Incident	First ever	6 months	448	14		4.76	2.943	1.743	4.969	(1.7, 5.0)
	Incident	First after diagnosis	None	477	20		5.41	3.696	2.384	5.729	(2.4, 5.7)
	Prevalent & Incident	First after diagnosis	6 months	738	30		11.4	2.631	1.839	3.762	(1.8, 3.8)
Stroke	Incident	First after diagnosis	6 months	467	6		4.65	1.2895	0.5793	2.8702	(0.6, 2.9)
	Incident	First ever	6 months	440	6		4.44	1.3519	0.6073	3.009	(0.6, 3.0)
	Incident	First after diagnosis	None	468	12		4.99	2.403	1.365	4.232	(1.4, 4.2)
	Prevalent & Incident	First after diagnosis	6 months	727	22		11.17	1.97	1.297	2.991	(1.3, 3.0)
Visual disturbance	Incident	First after diagnosis	6 months	467	8		1.22	6.563	3.282	13.123	(3.3, 13.1)
	Incident	First ever	6 months	451	8		1.17	6.865	3.433	13.727	(3.4, 13.7)
	Incident	First after diagnosis	None	474	13		1.31	9.905	5.752	17.059	(5.8, 17.1)
	Prevalent & Incident	First after diagnosis	6 months	729	26		3.08	8.43	5.74	12.382	(5.7, 12.4)
O: Observed; E: Expected
Prevalent cases were those diagnosed prior to entry into the UK Biobank cohort.

## Sheet: Codegroups
Supplementary Table 3. ICD-10 codes for each outcome and OPCS-4 codes for surgery.
Disease	ICD-10 codes
Epilepsy	G40, G40.0, G40.1, G40.2, G40.3, G40.4, G40.5, G40.8, G40.9, G40A
Limb weakness	G56.9, G57.8, G83.1, G83.2, R26.8, R29.8, R53.1
Depression	F32, F32.0, F32.1, F32.2, F32.3, F32.4, F32.5, F32.6, F32A, F33, F33.0, F33.1, F33.2, F33.3, F33.4, F33.8, F33.9, F34.1, R45.2, R45.3, F06.3
Anxiety	F06.4, F41, F41.0, F41.1, F41.3, F41.8, F41.9, R45.0, R45.1
Cognitive issues	F09, I69.8, R41, R41.0, R41.1, R41.2, R41.3, R41.8, R41.0
Headache	G43C, G44, G44.0, G44.1, G44.2, G44.5, G44.9, R51, R51.0, R51.9
Fatigue	R53, R53.0, R53.8, R54
Hearing loss	H90, H90.0, H90.1, H90.2, H90.3, H90.4, H90.5, H90.6, H90.7, H90.8, H90A, H91.2, H91.9
Stroke	I60, I60.0, I60.1, I60.2, I60.3, I60.4, I60.5, I60.6, I60.7, I60.8, I60.9, I61, I61.0, I61.1, I61.2, I61.3, I61.4, I61.5, I61.6, I61.7, I61.8, I61.9, I62, I62.0, I62.1, I62.9, I63, I63.0, I63.1, I63.2, I63.3, I63.4, I63.5, I63.6, I63.8, I63.9, I64
Visual disturbances	H53, H53.3, H53.4, H53.5, H53.7, H53.9, H54, H54.0, H54.1, H54.2, H54.3, H54.4, H54.5, H54.6, H54.7
Other	OPCS-4 Codes
Surgery	A02, A021, A022, A023, A024, A025, A026, A027, A028, A029, A039, A078, A089, A25, A251, A252, A253, A254, A255, A256, A257, A258, A259, A104, A107, A108, A109, A38, A381, A382, A383, A384, A385, A386, A387, A388, A389, A42, A422, A428, A429, A43, A431, A432, A438, A439, A44, A445, A51, A511, A513, A518, A519
